# Supplementary material for: From Loss of Control to Social Exclusion: ERP Effects of Preexposure to a Social Threat in the Cyberball Paradigm
Source: Brain Sci. 2022 Sep 10;12(9):1225. doi: 10.3390/brainsci12091225 (PMC9496925; doi:10.3390/brainsci12091225)
Supplement: Supplementary file 1 [file brainsci-12-01225-s001.zip]

Archive with 1 entries (1 files):
- brainsci-1900137-supplementary.pdf
